# Supplementary material for: Comprehensive quality evaluation of different types of Gardeniae Fructus (Zhizi) and Shuizhizi based on LC-MS/MS
Source: Front Plant Sci. 2024 Feb 27;15:1346591. doi: 10.3389/fpls.2024.1346591 (PMC10927785; doi:10.3389/fpls.2024.1346591)
Supplement: Supplementary file 1 [file DataSheet_1.zip]

Archive with 3 entries (3 files):
- Supplementary Table 1.XLSX
- Supplementary Table 2.XLSX
- Supplementary Figures.doc
