# Supplementary material for: Comprehensive quality evaluation of different types of Gardeniae Fructus (Zhizi) and Shuizhizi based on LC-MS/MS
Source: Front Plant Sci. 2024 Feb 27;15:1346591. doi: 10.3389/fpls.2024.1346591 (PMC10927785; doi:10.3389/fpls.2024.1346591)
Supplement: Supplementary file 1 [file DataSheet_1.zip › Supplementary Table 1.XLSX]

## Sheet: Sheet1
Supplemental Table1. Collection information of Zhizi and Shuizhizi samples with different appearance traits.
No.	Species	Type	Length grade	Collection area
S1	Shuizhizi	obovate	A (5.3 cm ＜ L ≤ 6.3 cm)	Jiangxi
S2		obovate	B (4.3 cm ＜ L ≤ 5.3 cm)	Jiangxi
S3		obovate	B (4.3 cm ＜ L ≤ 5.3 cm)	Jiangxi
S4		obovate	C (3.3 cm ＜ L ≤ 4.3 cm)	Jiangxi
S5		obovate	C (3.3 cm ＜ L ≤ 4.3 cm)	Jiangxi
S6		obovate	D (2.7 cm ＜ L ≤ 3.3 cm)	Jiangxi
S7	Zhizi	obovate	D (2.7 cm ＜ L ≤ 3.3 cm)	Fujian
S8		obovate	D (2.7 cm ＜ L ≤ 3.3 cm)	Fujian
S9		obovate	E (2.1 cm ＜ L ≤ 2.7 cm)	Fujian
S10		obovate	E (2.1 cm ＜ L ≤ 2.7 cm)	Fujian
S11		obovate	E (2.1 cm ＜ L ≤ 2.7 cm)	Jiangxi
S12		obovate	E (2.1 cm ＜ L ≤ 2.7 cm)	Jiangxi
S13		obovate	E (2.1 cm ＜ L ≤ 2.7 cm)	Jiangxi
S14		obovate	E (2.1 cm ＜ L ≤ 2.7 cm)	Jiangxi
S15		obovate	F (2.1 cm ＜ L ≤ 2.1 cm)	Jiangxi
S16		obovate	F (1.5 cm ＜ L ≤ 2.1 cm)	Jiangxi
S17		obovate	F (1.5 cm ＜ L ≤ 2.1 cm)	Jiangxi
S18		obovate	F (1.5 cm ＜ L ≤ 2.1 cm)	Jiangxi
S19		round	F (1.5 cm ＜ L ≤ 2.1 cm)	Jiangxi
S20		round	F (1.5 cm ＜ L ≤ 2.1 cm)	Jiangxi
S21		round	F (1.5 cm ＜ L ≤ 2.1 cm)	Jiangxi
S22		round	F (1.5 cm ＜ L ≤ 2.1 cm)	Jiangxi
S23		round	G (0.8 cm ＜ L ≤ 1.5 cm)	Jiangxi
S24		round	G (0.8 cm ＜ L ≤ 1.5 cm)	Jiangxi
S25		round	G (0.8 cm ＜ L ≤ 1.5 cm)	Jiangxi
