# Supplementary material for: Comprehensive quality evaluation of different types of Gardeniae Fructus (Zhizi) and Shuizhizi based on LC-MS/MS
Source: Front Plant Sci. 2024 Feb 27;15:1346591. doi: 10.3389/fpls.2024.1346591 (PMC10927785; doi:10.3389/fpls.2024.1346591)
Supplement: Supplementary file 1 [file DataSheet_1.zip › Supplementary Table 2.XLSX]

## Sheet: Sheet1
Supplemental Table 2. Content (mg/g) of 13 reference compounds in Zhizi and Shuizhizi with different appearance traits
No.	Geniposide	Geniposidic acid	Genipin 1-gentiobioside	Shanzhiside	Genipin	Deacetylasperulosidic acid methyl ester	Crocin I	Crocin II	Caffeic acid	Chlorogenic acid	Neochlorogenic acid	Protocatechuic acid	Isoquercitrin
S1	101.714 ± 2.930ab	0.4118 ± 0.0226a	10.7369 ± 2.2766ef	3.2238 ± 0.0920a	0.0266 ± 0.0055a	1.6211 ± 0.6295e-g	41.4835 ± 15.1837b-d	1.0978 ± 0.4164b-g	0.0492 ± 0.0043ab	1.1004 ± 0.0983h-j	0.2361 ± 0.0149f-h	0.1068 ± 0.0114a	0.0504 ± 0.0024i
S2	87.807 ± 5.717a-f	0.3092 ± 0.0693a-d	12.5303 ± 2.0426c-f	2.8774 ± 0.1075bc	0.0232 ± 0.0066a	1.7915 ± 0.1783c-g	58.0029 ± 7.7366a	1.2003 ± 0.1280b-g	0.0622 ± 0.0015ab	0.5535 ± 0.2254j	0.1956 ± 0.0088gh	0.0826 ± 0.0321a-c	0.0916 ± 0.0051f-i
S3	99.420 ± 9.154ab	0.2978 ± 0.0984a-e	8.8975 ± 2.4742ef	2.7480 ± 0.4834c	0.0191 ± 0.0092a-c	2.3515 ± 0.2296a-d	23.6648 ± 2.6893f-j	0.7366 ± 0.0822e-g	0.0869 ± 0.0264a	1.1790 ± 0.5504h-j	0.2610 ± 0.0743f-h	0.0746 ± 0.0328b-d	0.0696 ± 0.0094g-i
S4	103.244 ± 8.130a	0.3710 ± 0.0730ab	8.5771 ± 1.1268ef	3.0615 ± 0.2199ab	0.0247 ± 0.0055a	2.7255 ± 0.3757ab	20.2950 ± 3.4200h-j	0.6381 ± 0.0268g	0.0724 ± 0.0200ab	1.4393 ± 0.4594h-j	0.2867 ± 0.0551f-h	0.0869 ± 0.0056ab	0.0634 ± 0.0154hi
S5	93.022 ± 7.254a-d	0.3261 ± 0.0701a-d	10.6122 ± 0.7249ef	3.0287 ± 0.1537ab	0.0245 ± 0.0098a	2.9770 ± 0.7004a	45.5464 ± 8.4328b	0.9617 ± 0.0719d-g	0.0537 ± 0.0097ab	0.8285 ± 0.3189ij	0.2291 ± 0.0479f-h	0.0686 ± 0.0207b-e	0.0982 ± 0.0474e-i
S6	96.708 ± 0.986ab	0.3484 ± 0.0892a-c	11.7895 ± 0.1423d-f	3.1764 ± 0.1231a	0.0190 ± 0.0073a-c	2.4810 ± 0.2767a-c	44.4121 ± 8.0180bc	1.0897 ± 0.1802b-g	0.0570 ± 0.0210ab	1.3201 ± 0.9026h-j	0.2345 ± 0.0766f-h	0.0664 ± 0.0176b-e	0.1836 ± 0.0445b-h
S7	98.724 ± 3.443ab	0.1528 ± 0.0708b-f	18.2067 ± 2.0191ab	0.5163 ± 0.0591k	0.0198 ± 0.0061ab	0.6691 ± 0.1248i	43.3190 ± 0.1637bc	1.1730 ± 0.1245b-g	0.0375 ± 0.0119ab	0.4171 ± 0.1438j	0.1578 ± 0.0306gh	0.0640 ± 0.0151b-e	0.2050 ± 0.0633b-f
S8	84.261 ± 3.908b-f	0.0734 ± 0.0278ef	16.7798 ± 0.9798a-d	0.3486 ± 0.0304k	0.0109 ± 0.0009b-d	0.6306 ± 0.0835i	27.1915 ± 3.2892d-j	0.7903 ± 0.1114e-g	-	0.2743 ± 0.0499j	0.1187 ± 0.0079h	0.0615 ± 0.0205b-f	0.1263 ± 0.0500d-i
S9	103.175 ± 12.816a	0.1061 ± 0.0501d-f	17.1073 ± 1.5962a-c	0.6201 ± 0.2005jk	0.0169 ± 0.0097a-d	0.9380 ± 0.3296hi	35.5027 ± 8.2121b-g	1.2710 ± 0.3533b-f	0.0389 ± 0.0179ab	1.2901 ± 0.6403h-j	0.1792 ± 0.0202gh	0.0670 ± 0.0188b-e	0.2848 ± 0.0588b
S10	74.665 ± 8.679ef	0.0619 ± 0.0171f	18.3470 ± 3.0673ab	0.3925 ± 0.0296k	0.0118 ± 0.0022b-d	0.7091 ± 0.0599i	24.1392 ± 5.4779f-j	0.7581 ± 0.0689e-g	-	0.6051 ± 0.3689ij	0.1528 ± 0.0384gh	0.0504 ± 0.0073d-h	0.1505 ± 0.0580c-i
S11	78.072 ± 1.389c-f	0.0944 ± 0.0364d-f	16.6550 ± 3.7791a-d	1.3458 ± 0.0178d-g	0.0085 ± 0.0032d	1.5365 ± 0.1147f-h	38.8643 ± 3.9291b-e	1.5897 ± 0.1119bc	0.0535 ± 0.0068ab	2.9665 ± 0.7341g-j	0.4322 ± 0.0423d-h	0.0445 ± 0.0067e-h	0.2856 ± 0.0126b
S12	90.241 ± 6.624a-e	0.1817 ± 0.0769a-f	18.0468 ± 4.6325ab	1.4587 ± 0.3097de	0.0116 ± 0.0020b-d	1.8019 ± 0.1846c-g	32.6567 ± 9.3189b-h	1.0698 ± 0.1986b-g	0.0664 ± 0.0427ab	4.1365 ± 0.7933f-h	0.6019 ± 0.0346b-e	0.0693 ± 0.0153b-e	0.1988 ± 0.0347b-f
S13	97.959 ± 8.232ab	0.1258 ± 0.0675c-f	19.0800 ± 0.4801a	1.3331 ± 0.0277d-g	0.0119 ± 0.0014b-d	2.1901 ± 0.1481b-f	26.6759 ± 4.7168e-j	1.0938 ± 0.3409b-g	0.1127 ± 0.0862a	3.1838 ± 1.6372g-j	0.3928 ± 0.1980e-h	0.0287 ± 0.020h	0.1890 ± 0.1026b-g
S14	104.218 ± 14.648a	0.0960 ± 0.0187d-f	10.4874 ± 3.4419ef	1.6373 ± 0.0221d	0.0105 ± 0.0038b-d	2.2793 ± 0.7762b-e	32.6154 ± 13.3679b-h	1.2965 ± 0.2539b-e	0.0589 ± 0.0296ab	8.4563 ± 1.4550b-d	0.9823 ± 0.3463a	0.0218 ± 0.0079h	0.2242 ± 0.0695b-e
S15	89.337 ± 6.022a-e	0.1608 ± 0.1111b-f	12.5958 ± 4.8567c-f	1.4445 ± 0.0535d-f	0.0093 ± 0.0020cd	1.7439 ± 0.2162d-g	37.9569 ± 7.4348b-f	2.2458 ± 0.9122a	0.1022 ± 0.0400a	3.8063 ± 1.4285f-i	0.4674 ± 0.0534d-g	0.0560 ± 0.0064c-g	0.2643 ± 0.0464bc
S16	94.552 ± 10.502a-c	0.1917 ± 0.1173a-f	12.4289 ± 3.9874c-f	1.0870 ± 0.1244g-i	0.0132 ± 0.0039b-d	1.8691 ± 0.2767c-g	30.4087 ± 9.6378c-j	0.9595 ± 0.1838d-g	0.0817 ± 0.0545ab	7.6618 ± 0.0891c-e	0.8454 ± 0.0942ab	0.0326 ± 0.0072gh	0.2081 ± 0.1092b-f
S17	92.814 ± 5.396a-d	0.1100 ± 0.0403d-f	13.4192 ± 2.7175b-e	1.3870 ± 0.1283d-g	0.0102 ± 0.0023b-d	2.4752 ± 0.2946a-c	28.6763 ± 10.4965d-j	1.1846 ± 0.3601b-g	0.1052 ± 0.0529a	5.3951 ± 3.5820e-g	0.5237 ± 0.2522c-f	0.0360 ± 0.0129f-h	0.2575 ± 0.0611bc
S18	87.181 ± 17.739a-f	0.3149 ± 0.2690a-d	8.4882 ± 2.6766ef	1.1418 ± 0.1585f-h	0.0122 ± 0.0081b-d	1.8320 ± 0.3088c-g	34.1416 ± 13.8306b-h	1.4921 ± 0.3423b-d	0.0935 ± 0.0976a	10.9229 ± 3.3109ab	1.0274 ± 0.2263a	0.0224 ± 0.0038h	0.2124 ± 0.0694b-f
S19	104.635±17.682a	0.1860 ± 0.0212a-f	8.2332 ± 4.3815ef	1.3331 ± 0.0145d-g	0.0112 ± 0.0032b-d	1.6246 ± 0.1056e-g	23.6855 ± 1.2879f-j	1.0244 ± 0.1928c-g	0.0759 ± 0.0431ab	9.3868 ± 2.1479a-d	0.9335 ± 0.3231a	0.0259 ± 0.0039h	0.4493 ± 0.1738a
S20	78.072 ± 3.739c-f	0.1829 ± 0.0551a-f	17.4582 ± 1.4329a-c	1.2498 ± 0.1136e-g	0.0109 ± 0.0049b-d	1.6790 ± 0.2808d-g	23.5411 ± 2.3432f-j	1.0884 ± 0.2373b-g	0.0523 ± 0.0215ab	2.8649 ± 0.9605g-j	0.3713 ± 0.1218e-h	0.0263 ± 0.0093h	0.2245 ± 0.0729b-e
S21	96.777 ± 4.575ab	0.2433 ± 0.0725a-f	7.6484 ± 2.5357f	1.3444 ± 0.1355d-g	0.0118 ± 0.0027b-d	1.8563 ± 0.2000c-g	31.0893 ± 4.9164c-i	1.6080 ± 0.4613b	0.0658 ± 0.0320ab	8.6063 ± 2.2848b-d	0.7141 ± 0.2778a-d	0.0227 ± 0.0015h	0.2512 ± 0.0813b-d
S22	71.535 ± 13.874f	0.2302 ± 0.1729a-f	7.2890 ± 3.7183f	1.2231 ± 0.1290e-g	0.0105 ± 0.0042b-d	1.7231 ± 0.5100d-g	21.5406 ± 2.2917g-j	0.8131 ± 0.1669e-g	0.0731 ± 0.0498ab	6.5451 ± 3.0715d-f	0.5356 ± 0.2484c-f	0.0252 ± 0.0055h	0.1918 ± 0.0333b-g
S23	93.509 ± 5.931a-d	0.2049 ± 0.0770a-f	8.9591 ± 1.0544ef	0.8139 ± 0.1585ij	0.0102 ± 0.0021b-d	1.7938 ± 0.5616c-g	27.3771 ± 1.6800d-j	1.2146 ± 0.0586b-g	0.0526 ± 0.0153ab	12.0674 ± 1.1504a	0.8656 ± 0.2094ab	0.0234 ± 0.0076h	0.2265 ± 0.0403b-e
S24	76.473 ± 7.406d-f	0.2250 ± 0.1370a-f	7.7038 ± 1.1258f	0.8850 ± 0.1809h-j	0.0101 ± 0.0017b-d	1.5666 ± 0.2844f-h	16.8385 ± 1.9769j	0.7071 ± 0.0927fg	0.0656 ± 0.0395ab	9.9507 ± 1.2152a-c	0.8015 ± 0.2369a-c	0.0245 ± 0.0065h	0.2148 ± 0.0524b-f
S25	78.141 ± 7.986c-f	0.4082 ± 0.3499a	9.2632 ± 3.5301ef	0.9251 ± 0.0431hi	0.0097 ± 0.0024b-d	1.4322 ± 0.3281gh	16.5435 ± 2.0041ij	0.7348 ± 0.0831e-g	0.1135 ± 0.0792a	11.0813 ± 3.4569ab	0.9365 ± 0.1265a	0.0217 ± 0.0039h	0.2657 ± 0.0667bc
The different letters in the upper right corner of the same columns indicate significant differences in compounds among different samples (p<0.05). Using in the middle “-” omit the middle letter when there are more than two letters.
